# Supplementary material for: Determination of the Predictive Roles and Potentially Pathogenic Antigen Epitopes of α-Enolase Related to the Development of Miscarriage in Females with Autoimmune Thyroiditis
Source: Int J Mol Sci. 2023 Jan 5;24(2):1021. doi: 10.3390/ijms24021021 (PMC9862122; doi:10.3390/ijms24021021)
Supplement: Supplementary file 1 [file ijms-24-01021-s001.zip]

Archive with 1 entries (1 files):
- ijms-2034876-supplementary.pdf
